# Supplementary material for: Snail Mucus-Inspired Interface: A Resilient and Self-Healing Double-Network Hydrogel Polymer Electrolyte for Flexible Supercapacitors
Source: Gels. 2026 May 17;12(5):441. doi: 10.3390/gels12050441 (PMC13205218; doi:10.3390/gels12050441)
Supplement: Supplementary file 1 [file gels-12-00441-s001.zip]

Archive with 1 entries (1 files):
- gels-4280531-supplementary.pdf
